# Supplementary material for: Base editing of Artemis mutations ex vivo sheds light on gene therapy for Artemis-deficient SCID
Source: Adv Biotechnol (Singap). 2026 May 15;4(2):20. doi: 10.1007/s44307-026-00115-w (PMC13179409; doi:10.1007/s44307-026-00115-w)
Supplement: Supplementary file 4 — Supplementary Material 4: Table S1 Artemis mutations identified from literature and ClinVar. [file 44307_2026_115_MOESM4_ESM.xlsx]

## Sheet: Pathogenic point mutations
Allele1	Allele2	Protein	References
c.1A>C	c.401C>G	M1V; T134R	Felgentreff et al., 2015
c.2T>C	c.103C>G	M1T; H35D	Ege et al., 2005
c.19C>T	c.457G>A	Q7*; G153R	Lagresle-Peyrou et al., 2008
c.47T>C	c.356C>G	I16T; S119*	Musio et al., 2005
c.49G>A	c.49G>A	D17N	Inoue et al., 2023
c.58G>C	c.374A>C	D20H;Q125P	Sundin et al., 2019
c.82G>C	c.82G>C	A28P	Pannicke et al., 2010
c.95C>T	del Ex 1-3	S32F	Lagresle-Peyrou et al., 2008
c.95C>G	N/A	S32C	Le Deist et al., 2004
c.103C>G	WT	H35D	Ege et al., 2005
c.110A>G	c.110A>G	D37G	van der Burg et al., 2007
c.194C>T	N/A	T65I	Felgentreff et al., 2015
c.211A>C	del Ex 1-3	T71P	Lee et al., 2013
c.241C>T	c.241C>T	R81*	Moshous et al., 2001
c.346T>C	c.161+2T>G	C116R	Cowan et al., 2022
c.352G>T	del Ex 1-2	G118*	Mou et al., 2021
c.353G>T	c.353G>T	G118V	Noordzij et al., 2003
c.362T>C	del Ex 1-3	M121T	Felgentreff et al., 2015
c.377G>A	c.207_209delGTT	G126D;L70del	Evans et al., 2006
c.400A>G	del Ex 1+ (not specified)	T134A	Felgentreff et al., 2015
c.404G>A	c.404G>A	G135E	Noordzij et al., 2003
c.406G>A	del Ex 1-5	D136N	Cowan et al., 2022
c.493G>A	c.493G>A	D165N	Ma et al., 2002
c.494A>T	c.494A>T	D165V	Pannicke et al., 2010
c.512C > G	WT	P171R	Woodbine et al., 2010
c.512C>G	c.insInt2b	P171R	Woodbine et al., 2010
c.512C>G	c.1299_1306dupAGGATGCT	P171R; C436*	Woodbine et al., 2010
c.560T>G	c.560T>G	L187*	Hazar et al., 2024
c.571C>T	N/A	R191*	Felgentreff et al., 2015
c.597C>A	c.597C>A	Y199*	Li et al., 2002
c.632G>T	c.632G>T	G211V	Hazar et al., 2024
c.761A>T	c.309delG (splice site)	H254L; K103fs	de Villartay et al., 2009
c.868T>C	del Ex 1-3	S290P	Inoue et al., 2023
c.1147C>T	c.1147C>T	R383*	Pannicke et al., 2010

## Sheet: Point mutations from ClinVar
Mutation(protein)	dbSNP	Mutation(DNA)	ClinVar accession number
G6E	rs2131239353	c.17G>A	VCV001199335.3
E10G		c.29A>G	VCV003730211.1
F19L	rs1457686297	c.57C>A	VCV002107279.4
N23K		c.69C>G	VCV004065773.1
A26S		c.76G>T	VCV003838579.1
F30L		c.90C>A	VCV003500110.1
K36E	rs761990097	c.106A>G	VCV002150998.1
E104K	rs2492078995	c.310G>A	VCV002440718.3
V108L	rs1470214437	c.322G>C	VCV003080553.2
L110R		c.329T>G	VCV003591533.1
L110V	rs774239837	c.328C>G	VCV002577336.1
L111I	rs377443609	c.331T>A	VCV002139106.3
A140T		c.418G>A	VCV003838578.1
I159F	rs757929355	c.475A>T	VCV001511542.22
T167M	rs149556109	c.500C>T	VCV001413893.6
T167A	rs2130943678	c.499A>G	VCV001376057.7
D170G	rs2492028777	c.509A>G	VCV001965651.4
G185E	rs1336396486	c.554G>A	VCV001022921.3
H200R		c.599A>G	VCV003271093.1
N205I	rs762532423	c.614A>T	VCV001057857.8
A208V	rs1326360954	c.623C>T	VCV001515797.3
G211A	rs1056674146	c.632G>C	VCV000952576.5
Y212N	rs1839556682	c.634T>A	VCV000989764.1
D233E	rs1163772028	c.699C>A	VCV001034960.6
M238V	rs757591183	c.712A>G	VCV001509531.5
H244Y	rs2492004943	c.730C>T	VCV002133497.3
T247A	rs1839264688	c.739A>G	VCV002139993.1
R249L	rs374838779	c.746G>T	VCV002184651.2
R249H	rs374838779	c.746G>A	VCV001013668.5
R249C	rs757474059	c.745C>T	VCV001407581.6
Q252H	rs1249898599	c.756G>C	VCV000989763.2
A255T		c.763G>A	VCV004065800.1
R257W	rs768646305	c.769C>T	VCV002143984.1
H258Q	rs2130916220	c.774T>A	VCV001439814.5
P271R		c.812C>G	VCV004065781.1
G273E		c.818G>A	VCV003838577.1
G308E	rs746582322	c.923G>A	VCV001404476.3
Y312H	rs1470101838	c.934T>C	VCV001392846.7
F328L	rs1485367298	c.984C>A	VCV002600263.2
P357A		c.1069C>G	VCV004009810.1
Y369C	rs1836798077	c.1106A>G	VCV000847864.6
