# Supplementary material for: Base editing of Artemis mutations ex vivo sheds light on gene therapy for Artemis-deficient SCID
Source: Adv Biotechnol (Singap). 2026 May 15;4(2):20. doi: 10.1007/s44307-026-00115-w (PMC13179409; doi:10.1007/s44307-026-00115-w)
Supplement: Supplementary file 5 — Supplementary Material 5: Table S2 Primers used in cloning the on-target and off-target sites. [file 44307_2026_115_MOESM5_ESM.xlsx]

## Sheet: C61R_rA1 or evoFERNY+sgRNA1
	Target site	Forward primer	Reverse primer
On target ( sgRNA1+nCas9)	ATACCGTTCACCTGTGACTA	CCGCGGTTCTATCTCCATAGACCGCTTC	AGCGCTAGTGTATTTCGGGCTCGTTA
Off-target1	atacagtttacctgtgacaa	TTATAACCctgaagtgatccgctcgctt	GATATCGACAGTCATCCCTCTGCTCACC
Off-target2	ATAGAGTTCACCTGAGGCTA	GGACTTGGcggtctcagcaggctccttt	CGCAGACGATTGAGCTTGAGGAGTTCAA
Off-target3	atacccagaacctgtgacta	AAGTCCAAagtgatcctctcgccttggc	TATGAGTACTGTGAGTGTCTGTGTCCAA
Off-target4	ctgcctttcacctgtgccta	ATCCACTGagtgcagcatttgctcagct	AGGTGCGTAGCTCACCGTAGTTGACCTC
Off-target5	CTAATATTCACCAGTGACTA	GCTTGTCActatggtataagttggggtt	GAACATACGGTGATGTTGAAAGCATTCC
		Red bases indicate the barcode sequence

## Sheet: C61R_rA1-SpRY-HF1+sgRNA
		Target site	Forward primer	Reverse primer
On target	On target ( sgRNA4+SpRY-HF1)	TATACCGTTCACCTGTGACT	TTGGACTCCTATCTCCATAGACCGCTTC	GGAAGCAGTGTATTTCGGGCTCGTTA
Off-target1	Off-target1	TcTACCcTTC-CCTGTGACTTGG	AGTACTCCCAGCAGAGGACTTAGCCACC	AACCTGTTGCTGCCACCATGCTCCTAA
Off-target2	Off-target2	TAcACCGTT-ACCTGTGtCTAGG	GACGTCTTTGGTTCTTAACCCTCACTGCAA	GGTTCACCCCAAGTCCCACTCCCAGAGA
Off-target3	Off-target3	TAcACaGTTCACCTG-GACTAGG	AACTGTAGAggccaatgcttccctaaagattg	ACGCCGCAgggcgctttcttttgtatccact
Off-target4	Off-target4	TcTACCtTTCACCTGTGA-TGGG	CATAGAGTCtagaaagcagaccctaaaatgataccttacagc	TGCCACCAattgtagtccaacagcaagccaatg
Off-target5	Off-target5	TAcACCcTTCACCTGTAGACTTGG	ACAGGCGCCccttcgccaagatacaccc	CTCTGCCTgctcatcgcagtgaaaatccacac
Off-target6	On target ( sgRNA2+SpRY-HF1)	ACCGTTCACCTGTGACTAAG	CTCTCGTCCTATCTCCATAGACCGCTTC	TATAACCTTGTATTTCGGGCTCGTTA
Off-target7	On target ( sgRNA3+SpRY-HF1)	TACCGTTCACCTGTGACTAA	CCAAGTCTCTATCTCCATAGACCGCTTC	AAGGATGATGTATTTCGGGCTCGTTA
Off-target8	On target ( sgRNA5+SpRY-HF1)	CTATACCGTTCACCTGTGAC	GGCTTAAGCTATCTCCATAGACCGCTTC	TCGTGACCTGTATTTCGGGCTCGTTA
Off-target9
Off-target10
			Red bases indicate the barcode sequence

## Sheet: D17N_ABE8e+sgRNA
	Target site	Forward primer	Reverse primer
On target (sgRNA1+nCas9)	CTCCATAAACCGCTTCGATA	TGACGATGACAAGGAAGGAACAAGT	AAACCTTCAAGCTGCACTCCAAC
Off-target1	CTtCATAAACCaCTTC-AaATGG	GGTCACGATCATCATCTTACCAGCTAGCC	GTATTATGGCTCAACGATTCTAGTCTTCCC
Off-target2	CTCCA-AAACCaCTTCaAaATGG	CATAGAGTTATGGATTTGTACAGTTGCTCAGA	TGCCACCAAAAACGTTAGCTTCCTGTTCTC
Off-target3	tTCCATAAACCcCTT-GgTATGG	GTGAATATCACATATGCACAGCTTTCCC	TCTCATTCTGTAATAAATGTAACACTCTGATGC
Off-target4	CTCCATAAAgCtCTaC-ATAAGG	AACTGTAGAACTCTGCTTCCACAGAGCC	ACGCCGCATGTCTAAGGGAGTGATACCAGC
Off-target5	CaCC—AAACCaCTTgGATATGG	TCATCCTTCCCTCCACCTTTACCCTTTT	AGCGAGCTTGGAATAGAGGGGCAAAGAC
On target (sgRNA3+SpRY-HF1)	ataAaccgcttcgataggga	ATGTAAGTTGACGATGACAAGGAAGGAACAAGT	ACTCTATGAAACCTTCAAGCTGCACTCCAAC
On target (sgRNA4+SpRY-HF1)	cataAaccgcttcgataggg	GCTTGTCATGACGATGACAAGGAAGGAACAAGT	GAACATACAAACCTTCAAGCTGCACTCCAAC
On target (sgRNA5+SpRY-HF1)	ccataAaccgcttcgatagg	CAAGCTAGTGACGATGACAAGGAAGGAACAAGT	ACATAGCGAAACCTTCAAGCTGCACTCCAAC
On target (sgRNA6+SpRY-HF1)	tccataAaccgcttcgatag	TGGATCGATGACGATGACAAGGAAGGAACAAGT	GTGCGATAAAACCTTCAAGCTGCACTCCAAC
On target (sgRNA3+NRRH)	ataAaccgcttcgataggga	AGTTCAGGTGACGATGACAAGGAAGGAACAAGT	CCAACAGAAAACCTTCAAGCTGCACTCCAAC
On target (sgRNA4+NRRH)	cataAaccgcttcgataggg	GACCTGAATGACGATGACAAGGAAGGAACAAGT	TTGGTGAGAAACCTTCAAGCTGCACTCCAAC
On target (sgRNA5+NRRH)	ccataAaccgcttcgatagg	TCTCTACTTGACGATGACAAGGAAGGAACAAGT	CGCGGTTCAAACCTTCAAGCTGCACTCCAAC
		Red bases indicate the barcode sequence

## Sheet: G135E_ABE8e+sgRNA
	Target site	Forward primer	Reverse primer
On target (sgRNA1+nCas9)	GTACACAGAAGACTTCAGAT	TGGATGAAGCATCAGGAGAGAAGGA	ACACTTTGGATGTCTTTGACTCTGC
Off-target1	GTACACAGACAGcCTaCAGAaTGG	GGTACCTTGGCAAAGACCCCAAAAGCAAC	AAGACGTCGCCCATTCTTTGATTGGAGTTTCG
Off-target2	GTACAGACAGAAtgCcTCAGATGGG	ATGAGGCCAGTCCACATCTCACTGGCAC	GTTAATTGGTCAGCTGGCAAGTGCAAAG
Off-target3	GaACAAACAGAAGAaaTCAGATGGG	ACTAAGATAAATGACCATGCAAGTAATTCCG	AACCGCGGGCACCCTTAACTGGGATGAC
Off-target4	aTACATTCAGAAGACTcCAGAgAGG	GTCGGAGCCTAGAAGGCCAGGTCACAAT	GGTTATAAGTCCCATCTGTCACTTCTGT
Off-target5	GaAtACAGAAaATGCTTCAGATTGG	TCCAACGCTGCAATGGGTAGAGTAAAATCGT	TTGGACTTGGCAAACACTTGTGGGATGG
On target (sgRNA3+SpRY-HF1)	CAGAAGACTTCAGATTGGCG	CCGCGGTTTGGATGAAGCATCAGGAGAGAAGGA	AGCGCTAGACACTTTGGATGTCTTTGACTCTGC
On target (sgRNA4+SpRY-HF1)	ACAGAAGACTTCAGATTGGC	TTATAACCTGGATGAAGCATCAGGAGAGAAGGA	GATATCGAACACTTTGGATGTCTTTGACTCTGC
On target (sgRNA5+SpRY-HF1)	CACAGAAGACTTCAGATTGG	GGACTTGGTGGATGAAGCATCAGGAGAGAAGGA	CGCAGACGACACTTTGGATGTCTTTGACTCTGC
On target (sgRNA6+SpRY-HF1)	ACACAGAAGACTTCAGATTG	AAGTCCAATGGATGAAGCATCAGGAGAGAAGGA	TATGAGTAACACTTTGGATGTCTTTGACTCTGC
On target (sgRNA7+SpRY-HF1)	TACACAGAAGACTTCAGATT	ATCCACTGTGGATGAAGCATCAGGAGAGAAGGA	AGGTGCGTACACTTTGGATGTCTTTGACTCTGC
		Red bases indicate the barcode sequence
